# Supplementary material for: Standardized Procedures Important for Improving Low-Temperature Ceramic Fuel Cell Technology: From Transient to Steady State Assessment
Source: Nanomaterials (Basel). 2021 Jul 26;11(8):1923. doi: 10.3390/nano11081923 (PMC8399102; doi:10.3390/nano11081923)
Supplement: Supplementary file 1 [file nanomaterials-11-01923-s001.zip]

Archive with 1 entries (1 files):
- nanomaterials-1270755-supplementary.pdf
